# Supplementary material for: Enterococcus durans with mosquito larvicidal toxicity against Culex quinquefasciatus, elucidated using a Proteomic and Metabolomic approach
Source: Sci Rep. 2020 Mar 16;10:4774. doi: 10.1038/s41598-020-61245-2 (PMC7075886; doi:10.1038/s41598-020-61245-2)
Supplement: Supplementary file 2 — Supplementary datasheet 1. [file 41598_2020_61245_MOESM2_ESM.xlsx]

## Sheet: S3
PROBIT dead OF total WITH conc
/LOG NONE
/MODEL PROBIT
/PRINT FREQ CI
/CRITERIA P(0.15) ITERATE(20) STEPLIMIT(.1).
Probit Analysis
Notes
Output Created		15-MAY-2019 12:04:06
Comments
Input	Data	I:\My Research papers\Entero\Enterococcus\LC50\entro_sam8\entro_sam8_s2.sav
	Active Dataset	DataSet1
	Filter	<none>
	Weight	<none>
	Split File	<none>
	N of Rows in Working Data File	5
Missing Value Handling	Definition of Missing	User-defined missing values are treated as missing.
	Cases Used	Statistics are based on all cases with valid data for all variables in the model.
Syntax		PROBIT dead OF total WITH conc /LOG NONE /MODEL PROBIT /PRINT FREQ CI /CRITERIA P(0.15) ITERATE(20) STEPLIMIT(.1).
Resources	Processor Time	00:00:00.30
	Elapsed Time	00:00:00.31
Data Information
		N of Cases
Valid		5
Rejected	Missing	0
	Number of Responses > Number of Subjects	0
Control Group		1
Convergence Information
	Number of Iterations	Optimal Solution Found
PROBIT	13	Yes
Parameter Estimates
Parameter		Estimate	Std. Error	Z	Sig.	95% Confidence Interval
						Lower Bound	Upper Bound
PROBITa	conc	0.0364817	0.0174787	2.0872	0.0368697	0.00222399	0.0707394
	Intercept	-2.17538	0.547527	-3.97309	7.09453e-05	-2.7229	-1.62785
a. PROBIT model: PROBIT(p) = Intercept + BX
Chi-Square Tests
		Chi-Square	dfb	Sig.
PROBIT	Pearson Goodness-of-Fit Test	2.60557	3	.457a
a. Since the significance level is greater than .150, no heterogeneity factor is used in the calculation of confidence limits.
b. Statistics based on individual cases differ from statistics based on aggregated cases.
Cell Counts and Residuals
Number		conc	Number of Subjects	Observed Responses	Expected Responses	Residual	Probability
PROBIT	1	0	10	0	0.14801	-0.14801	0.014801
	2	0.214	10	0	0.150958	-0.150958	0.0150958
	3	2.14	10	0	0.179833	-0.179833	0.0179833
	4	21.4	10	2	0.815581	1.18442	0.0815581
	5	42.8	10	2	2.69621	-0.696212	0.269621
Confidence Limits
Probability		95% Confidence Limits for conc
		Estimate	Lower Bound	Upper Bound
PROBIT	.010	-4.1383	-480.574	14.935
	.020	3.33391	-359.297	20.1178
	.030	8.07479	-282.878	23.9346
	.040	11.6412	-225.921	27.3351
	.050	14.5421	-180.194	30.7047
	.060	17.0113	-142.017	34.3164
	.070	19.1763	-109.51	38.4492
	.080	21.1148	-81.7004	43.447
	.090	22.8778	-58.1624	49.7459
	.100	24.5006	-38.7814	57.8298
	.150	31.2196	7.37999	125.38
	.200	36.5596	19.5933	203.542
	.250	41.1408	25.4337	275.234
	.300	45.2549	29.354	340.942
	.350	49.0672	32.434	402.382
	.400	52.6847	35.0687	460.97
	.450	56.1847	37.4449	517.828
	.500	59.6292	39.6685	573.9
	.550	63.0737	41.8095	630.054
	.600	66.5737	43.9218	687.176
	.650	70.1913	46.054	746.267
	.700	74.0036	48.2576	808.583
	.750	78.1177	50.5967	875.872
	.800	82.6989	53.1642	950.838
	.850	88.0389	56.1188	1038.26
	.900	94.7579	59.7919	1148.3
	.910	96.3807	60.6731	1174.88
	.920	98.1437	61.6282	1203.76
	.930	100.082	62.6758	1235.52
	.940	102.247	63.8429	1270.99
	.950	104.716	65.1706	1311.46
	.960	107.617	66.7262	1359
	.970	111.184	68.6332	1417.45
	.980	115.925	71.1598	1495.16
	.990	123.397	75.1258	1617.65

## Sheet: S2
PROBIT dead OF total WITH conc
/LOG NONE
/MODEL PROBIT
/PRINT FREQ CI
/CRITERIA P(0.15) ITERATE(20) STEPLIMIT(.1).
Probit Analysis
Notes
Output Created		14-MAY-2019 16:25:16
Comments
Input	Data	I:\My Research papers\Entero\Enterococcus\LC50\entro_sam5\entro_mix.sav
	Active Dataset	DataSet1
	Filter	<none>
	Weight	<none>
	Split File	<none>
	N of Rows in Working Data File	5
Missing Value Handling	Definition of Missing	User-defined missing values are treated as missing.
	Cases Used	Statistics are based on all cases with valid data for all variables in the model.
Syntax		PROBIT dead OF total WITH conc /LOG NONE /MODEL PROBIT /PRINT FREQ CI /CRITERIA P(0.15) ITERATE(20) STEPLIMIT(.1).
Resources	Processor Time	00:00:01.41
	Elapsed Time	00:00:01.20
Data Information
		N of Cases
Valid		5
Rejected	Missing	0
	Number of Responses > Number of Subjects	0
Control Group		1
Convergence Information
	Number of Iterations	Optimal Solution Found
PROBIT	12	Yes
Parameter Estimates
Parameter		Estimate	Std. Error	Z	Sig.	95% Confidence Interval
						Lower Bound	Upper Bound
PROBITa	conc	0.0394327	0.0147307	2.67691	0.00743051	0.0105611	0.0683044
	Intercept	-1.90976	0.436871	-4.37144	1.23429e-05	-2.34663	-1.47289
a. PROBIT model: PROBIT(p) = Intercept + BX
Chi-Square Tests
		Chi-Square	dfb	Sig.
PROBIT	Pearson Goodness-of-Fit Test	1.75019	3	.626a
a. Since the significance level is greater than .150, no heterogeneity factor is used in the calculation of confidence limits.
b. Statistics based on individual cases differ from statistics based on aggregated cases.
Cell Counts and Residuals
Number		conc	Number of Subjects	Observed Responses	Expected Responses	Residual	Probability
PROBIT	1	0	10	0	0.280823	-0.280823	0.0280823
	2	0.214	10	0	0.286302	-0.286302	0.0286302
	3	2.14	10	0.5	0.339726	0.160274	0.0339726
	4	21.4	10	2.5	1.43235	1.06765	0.143235
	5	42.8	10	3.5	4.12143	-0.621435	0.412143
Confidence Limits
Probability		95% Confidence Limits for conc
		Estimate	Lower Bound	Upper Bound
PROBIT	.010	-10.5646	-108.321	7.16245
	.020	-3.6516	-83.2226	11.8681
	.030	0.73448	-67.4886	15.0436
	.040	4.03396	-55.8054	17.5854
	.050	6.71783	-46.441	19.7919
	.060	9.00223	-38.6046	21.8042
	.070	11.0052	-31.8679	23.7028
	.080	12.7986	-25.9728	25.5395
	.090	14.4297	-20.7524	27.351
	.100	15.931	-16.0929	29.1644
	.150	22.1471	1.05353	38.8173
	.200	27.0875	11.344	49.8261
	.250	31.3259	17.8382	61.6048
	.300	35.1321	22.3776	73.4749
	.350	38.6591	25.8936	85.1649
	.400	42.0059	28.838	96.6493
	.450	45.244	31.4456	108.002
	.500	48.4307	33.8517	119.335
	.550	51.6174	36.144	130.781
	.600	54.8555	38.3876	142.498
	.650	58.2023	40.6385	154.676
	.700	61.7293	42.9539	167.566
	.750	65.5355	45.4026	181.527
	.800	69.7739	48.0827	197.12
	.850	74.7143	51.1594	215.342
	.900	80.9304	54.9772	238.324
	.910	82.4318	55.8922	243.882
	.920	84.0628	56.8836	249.922
	.930	85.8562	57.9707	256.567
	.940	87.8592	59.1815	263.992
	.950	90.1436	60.5585	272.463
	.960	92.8275	62.1714	282.421
	.970	96.127	64.148	294.67
	.980	100.513	66.7661	310.961
	.990	107.426	70.8744	336.657

## Sheet: S1
PROBIT dead OF total WITH conc
/LOG NONE
/MODEL PROBIT
/PRINT FREQ CI
/CRITERIA P(0.15) ITERATE(20) STEPLIMIT(.1).
Probit Analysis
Data Information
		N of Cases
Valid		5
Rejected	Missing	0
	Number of Responses > Number of Subjects	0
Control Group		1
Convergence Information
	Number of Iterations	Optimal Solution Found
PROBIT	11	Yes
Parameter Estimates
Parameter		Estimate	Std. Error	Z	Sig.	95% Confidence Interval
						Lower Bound	Upper Bound
PROBITa	conc	0.0462057	0.0132472	3.48796	0.000486722	0.0202416	0.0721697
	Intercept	-1.64823	0.361064	-4.56492	4.99673e-06	-2.00929	-1.28716
a. PROBIT model: PROBIT(p) = Intercept + BX
Chi-Square Tests
		Chi-Square	dfb	Sig.
PROBIT	Pearson Goodness-of-Fit Test	2.60137	3	.457a
a. Since the significance level is greater than .150, no heterogeneity factor is used in the calculation of confidence limits.
b. Statistics based on individual cases differ from statistics based on aggregated cases.
Cell Counts and Residuals
Number		conc	Number of Subjects	Observed Responses	Expected Responses	Residual	Probability
PROBIT	1	0	10	0	0.496529	-0.496529	0.0496529
	2	0.214	10	0	0.506754	-0.506754	0.0506754
	3	2.14	10	1.5	0.60649	0.89351	0.060649
	4	21.4	10	3	2.54811	0.451891	0.254811
	5	42.8	10	6	6.29064	-0.290637	0.629064
Confidence Limits
Probability		95% Confidence Limits for conc
		Estimate	Lower Bound	Upper Bound
PROBIT	.010	-14.6761	-62.6431	0.447727
	.020	-8.77643	-49.5937	4.643
	.030	-5.03326	-41.3968	7.38731
	.040	-2.21743	-35.29	9.51119
	.050	0.0730346	-30.3716	11.2878
	.060	2.02258	-26.2285	12.8432
	.070	3.73195	-22.6355	14.2467
	.080	5.26249	-19.4559	15.5408
	.090	6.65445	-16.6003	16.7539
	.100	7.93575	-14.0067	17.9055
	.150	13.2407	-3.74186	23.147
	.200	17.4569	3.65228	28.0767
	.250	21.074	9.27122	33.0306
	.300	24.3223	13.6928	38.1037
	.350	27.3323	17.2993	43.2955
	.400	30.1885	20.3576	48.5858
	.450	32.9519	23.0523	53.9686
	.500	35.6716	25.5107	59.4596
	.550	38.3912	27.8243	65.0954
	.600	41.1546	30.0631	70.934
	.650	44.0108	32.2872	77.0586
	.700	47.0208	34.5559	83.5881
	.750	50.2691	36.9386	90.7002
	.800	53.8862	39.531	98.6806
	.850	58.1024	42.4924	108.043
	.900	63.4074	46.1512	119.891
	.910	64.6887	47.0261	122.761
	.920	66.0806	47.9734	125.882
	.930	67.6112	49.0113	129.318
	.940	69.3205	50.1665	133.159
	.950	71.2701	51.4792	137.545
	.960	73.5605	53.0157	142.704
	.970	76.3764	54.8971	149.053
	.980	80.1195	57.3871	157.504
	.990	86.0192	61.2906	170.845
DISPLAY DICTIONARY.
File Information
Variable Information
Variable	Position	Label	Measurement Level	Role	Column Width	Alignment	Print Format	Write Format
conc	1	<none>	Scale	Input	8	Right	F8.2	F8.2
dead	2	<none>	Nominal	Input	8	Right	F8.2	F8.2
total	3	<none>	Nominal	Input	8	Right	F8.2	F8.2
Variables in the working file
