# Supplementary material for: Enterococcus durans with mosquito larvicidal toxicity against Culex quinquefasciatus, elucidated using a Proteomic and Metabolomic approach
Source: Sci Rep. 2020 Mar 16;10:4774. doi: 10.1038/s41598-020-61245-2 (PMC7075886; doi:10.1038/s41598-020-61245-2)
Supplement: Supplementary file 3 — Supplementary datasheet 2. [file 41598_2020_61245_MOESM3_ESM.xlsx]

## Sheet: S1
S1
					acyl transferase, transferase	4
Biological Function	Molecular function				aminoacyl tRNA synthetase, ligase	14
					GTP, ATP, FMN binding	13
	acetolactate synthase activity, magnesium ion binding , thiamine pyrophosphate binding				chaperone	7
glycolytic process	ACP phosphopantetheine attachment site binding involved in fatty acid biosynthetic process				Zn ion binding, metal ion binding	8
glucose metabolic process	acyl transferase, transferase				DNA binding	12
glycolysis	acyl transferase, transferase				elongation factor	4
protein refolding	acyltransferase, transferase				Glycosyltransferase, transferase	5
transcription	acyltransferase, transferase				hydrolase	16
Stress response	alpha, alpha phosphotrhalase activity				isomerase	8
protein biosynthesis	amino acid transporting ATPase activity, ATP binding				Kinase & transferase	14
protein biosynthesis	aminoacyl tRNA synthetase, ligase				ligase	9
Arginine metabolism	aminoacyl tRNA synthetase, ligase				lyase	3
Glycolysis	aminoacyl tRNA synthetase, ligase				nucleotidyl transferase, transferase	6
NA	aminoacyl tRNA synthetase, ligase				oxidoreductase	18
cell redox homeostasis	aminoacyl tRNA synthetase, ligase				ribonuceloprotein, ribosomal protein,	44
gluconeogensis	amino-acyl t-RNA synthetase, ligase				transferase	10
phophotransferase system, sugar transport & transport	Amino-acyl t-RNA synthetase, ligase, RNA binding
GMP biosythesis, purine biosynthesis	aminoacyl tRNA synthetase, ligase, RNA binding, tRNA binding
protein biosynthesis	aminoacyl-tRNA synthetase, ligase
metabolic process	Aminoacyl-tRNA synthetase, ligase
protein biosynthesis	aminoacyl-tRNA synthetase, ligase
glycolytic process	aminoacyl-tRNA synthetase, ligase
ATP synthesis, H ion transport, ion transport, transport	aminoacyl-tRNA synthetase, ligase
gluconeogenesis, glycolysis	aminoacyl-tRNA synthetase, ligase, RNA binding, tRNA binding
transcription	aminopeptidase, hydrolase, protease
metabolic process	aminopeptidase, hydrolase, protease
DNA condensation	Asparagine synthase (Glutamine-hydrolyzing) activity
translation	ATP binding & peptidase activity
cell divison, cell cycle, septation	ATP binding ,proton-transporting ATP synthase activity, rotational mechanism
carboxylic acid metabolic process	ATP binding, metal ion binding
translation	ATP binding, proton-transporting ATP synthase activity, rotational mechanism
acetyl-CoA biosynthetic process, organic acid metabolic process	ATPase activity, ATP binding
GMP biosythesis, purine biosynthesis	ATPase activity, ATP binding
translation regulation	ATPase activity, ATP binding
cell redox homeostasis	carboxy-lyase activity, pyridoxal phosphate binding
transcription, transcription regulation	catalytic activity
glycolytic process	chaperone
translation	chaperone
protein biosynthesis	chaperone, hydrolase, protease
translation	chaperone, hydrolase, protease
translation, ribosome biogenesis	chaperone, isomerase, rotamase
metabolic process	chaperonin
translation	chaperonin
translation	dipeptidase activity, metallopeptidase activity, Zn ion binding
acetyl-CoA biosynthetic process from pyruvate	dipeptidase activity, Zn ion binding
translation	DNA binding
translation	DNA binding
translation	DNA binding
ATP synthesis, H ion transport, ion transport, transport	DNA binding
translation	DNA binding
glycolysis	DNA binding , elongation factor
translation	DNA binding, hydrolase, nuclease, nucleotidyltransferase, transferase
translation	DNA binding, isomerase, topoisomerase
nitrogen fixation, glutamine biosynthetic process	DNA binding, sigma factor
translation	DNA binding, topoisomerase, isomerase
translation	DNA replication inhibitor, DNA-binding, RNA-binding, Toxin
gluconase utilisation, pentose shunt	elongation factor
transcription	elongation factor
protein biosynthesis	elongation factor
response to stress	elongation factor
translation	ferric iron binding, oxidoreductase activity, oxidizing metal ions
translation	flavin adenine dinucleotide binding, oxidoreductase activity
amino acid biosynthesis, one carbon metabolism	FMN binding
	glutamate dehydrogenase (NAD+) activity
translation	glycerol-3-phosphate dehydrogenase activity
transcription, transcription regulation	glycerone kinase activity
protein biosynthesis	Glycosyltransferase, transferase
translation	Glycosyltransferase, transferase
translation	Glycosyltransferase, transferase
protein biosynthesis	glycosyltransferase, transferase
translation	glycosyltransferase, transferase, ligase
translation	GTP binding
translation	GTPase activity, GTP binding
Fatty acid biosynthesis, Fatty acid metabolism, Lipid biosynthesis, Lipid metabolism	Hydrolase
translation	hydrolase
protein biosynthesis	hydrolase
phophotransferase system	hydrolase
	hydrolase
	hydrolase
ribosoaml large subunit assembly, translation	hydrolase
nucleotide biosynthesis	hydrolase
translation	hydrolase activity
glucose metabolic process	hydrolase activity
translation	hydrolase, metalloprotease, protease
response to stress, cellular iron ion homeostasis	hydrolase, protease
	hydrolase, protease, serine protease
nucleotide biosynthesis	Hydrolase, Protease, Thiol protease
metabolic process	initiation factor
aminoacid biosynthesis, methionine biosynthesis	initiation factor, RNA-binding, rRNA-binding
cellular amino acid metabolic process	intramolecular transferase activity, phosphotransferases, magnesium ion binding
protein biosynthesis	isomerase
biosynthetic process, UDP-glucose metabolic process	isomerase
Protein biosynthesis, Transcription, Transcription regulation	isomerase
carbohydrate metabolic process	isomerase
translation regulation	isomerase
Transcription, Transcription regulation, Two-component regulatory system	isomerase
stress response	isomerase
translation	isomerase
carbohydrate metabolism	Kinase & transferase
glycerol metabolism	Kinase , transferase
purine salvage	kinase, serine/threonine- protein kinase, transferase
uracil & UMP salvage	Kinase, transferase
pyrimidine biosynthesis	kinase, transferase
cell cycle, cell division	kinase, transferase
purine salvage	kinase, transferase
	kinase, transferase
cell cycle, cell division	kinase, transferase
glycerol-3-phosphate metabolic process	kinase, transferase
protein biosynthesis	kinase, transferase
glycerol metabolic process	kinase, transferase
protein folding	kinase, transferase
	kinase, transferase
	ligase
translation	ligase
Arginine metabolic process	ligase
	ligase
protein transport, translocation, transport	ligase
protein catabolic process	ligase, transferase
protein biosynthesis	ligase, transferase
protein biosynthesis	ligase, transferase
translation	ligase, transferase
carbohydrate metabolic process	lyase
	lyase
transport	lyase
	metal ion binding
gluconeogenisis, glycolysis, pentose shunt	methyl transferase, transferase
ATP synthesis, hydrogen ion transport, ion transport, transport	Mg ion binding, phophopyruvate hydratase activity
DNA-dependent DNA replication, DNA topological change	mg ion binding, pyruvate oxidase activity, thiamine pyrophosphate binding
carbohydrate metabolic process	NAD & NADP binding, oxidoreductase activity
Fatty acid biosynthesis, Fatty acid metabolism, Lipid biosynthesis, Lipid metabolism	nucleic acid binding
carbohydrate metabolic process	nucleotide binding, metal ion binding, cation transporting ATPase activity
	nucleotidyl transferase, transferase
ATP synthesis, hydrogen ion transport, ion transport, transport	nucleotidyltansferase, transferase
phosphoenolpyruvate-dependent sugar phosphotransferase system	nucleotidyltransferase, transferase
	nucleotidyltransferase, transferase
protein biosynthesis	nucleotidyltransferase, transferase
protein biosynthesis	Nucleotidyl-transferase, transferase
glycolytic process	oxidoreductase
DNA replication	oxidoreductase
SRP-dependent cotranslational protein targeting to membrane	oxidoreductase
alcohol metabolic process, carbon utilization	oxidoreductase
protein biosynthesis	oxidoreductase
inorganic diphosphatse activity, manganese ion binding	oxidoreductase
rRNA binding, structural constituent of ribosome	oxidoreductase
protein synthesis	oxidoreductase
protein unfolding	oxidoreductase
	oxidoreductase
ATP synthesis, hydrogen ion transport, ion transport, transport	oxidoreductase
Lipid biosynthesis, Lipid metabolism, Phospholipid biosynthesis, Phospholipid metabolism	oxidoreductase
	oxidoreductase
translation	oxidoreductase activity, acting on the aldehyde or oxo group of donors, disulphide as acceptors. (pyruvate dehydrogenase (acetyl-transferring) activity )
translation	phosphogluconate dehydrogenase (decarboxylating) activity, NAD binding
primidine biosynthesis	protein-N(PI)-phosphohistidine-sugar phosphotransferase activity
transcription	protein-N(PI)-phosphohistidine-sugar phosphotransferase activity
glycosyltransferase, transferase	proton-transporting ATP synthase activity, rotational mechanism
protein biosynthesis	purine ribonucleoside salvage
	repressor, ribonuceloprotein, ribosomal protein, RNA binding, rRNA binding, tRNA binding
Cell shape, Cell wall biogenesis/degradation	repressor, ribonuceloprotein, ribosomal protein, RNA binding, rRNA binding, tRNA binding
protein biosynthesis	ribonuceloprotein, ribosomal protein,
translation	ribonuceloprotein, ribosomal protein, RNA binding, rRNA binding
asparagine biosynthetic process	ribonuceloprotein, ribosomal protein, RNA binding, rRNA binding
Lipid biosynthesis, Lipid metabolism, Phospholipid biosynthesis, Phospholipid metabolism	ribonuceloprotein, ribosomal protein, RNA binding, rRNA binding
butanediol metabolic process	ribonuceloprotein, ribosomal protein, RNA binding, rRNA binding
ATP synthesis, hydrogen ion transport, ion transport, transport	ribonuceloprotein, ribosomal protein, RNA binding, rRNA binding
protein biosynthesis	ribonuceloprotein, ribosomal protein, RNA binding, rRNA binding
translation	ribonuceloprotein, ribosomal protein, RNA binding, rRNA binding
protein biosynthesis	ribonuceloprotein, ribosomal protein, RNA binding, rRNA binding, tRNA binding
ribosome biogenesis	ribonucleoprotein, ribosomal protein
NAD biosynthetic process	Ribonucleoprotein, ribosomal protein
cellular aromatic compound metabolic process	ribonucleoprotein, ribosomal protein, RNA binding, rRNA binding
lipid biosynthesis, Lipid A biosynthesis, lipid metabolism	Ribonucleoprotein, ribosomal protein, RNA binding, rRNA binding
	Ribonucleoprotein, ribosomal protein, RNA binding, rRNA binding
stress response	Ribonucleoprotein, ribosomal protein, RNA binding, rRNA binding,
transport	Ribonucleoprotein, ribosomal protein, RNA binding, rRNA binding,
	Ribonucleoprotein, ribosomal protein, RNA binding, rRNA binding,
Queuosine biosynthesis, tRNA processing	Ribonucleoprotein, ribosomal protein, RNA binding, rRNA binding,
	Ribonucleoprotein, ribosomal protein, RNA binding, rRNA binding,
negative regulation of DNA replication, regulation of transcription, DNA-templated, response to starvation	Ribonucleoprotein, ribosomal protein, RNA binding, rRNA binding,
translation	Ribonucleoprotein, ribosomal protein, RNA binding, rRNA binding,
translation	Ribonucleoprotein, ribosomal protein, RNA binding, rRNA binding,
	Ribonucleoprotein, ribosomal protein, RNA binding, rRNA binding,
phosphotransferase system, transport	Ribonucleoprotein, ribosomal protein, RNA binding, rRNA binding,
	Ribonucleoprotein, ribosomal protein, RNA binding, rRNA binding,
DNA replication	Ribonucleoprotein, ribosomal protein, RNA binding, rRNA binding,
transport	Ribonucleoprotein, ribosomal protein, RNA binding, rRNA binding, tRNA binding
pyrimidine biosynthesis	Ribonucleoprotein, ribosomal protein, RNA binding, rRNA binding, tRNA binding
	Ribonucleoprotein, ribosomal protein, RNA binding, rRNA binding, tRNA binding
one carbon metabolism	Ribonucleoprotein, ribosomal protein.
	Ribonucleoprotein, ribosomal protein.
Fatty acid biosynthesis, Fatty acid metabolism, Lipid biosynthesis, Lipid metabolism	Ribonucleoprotein, ribosomal protein.
	Ribonucleoprotein, ribosomal protein.
trehalose catabolic process	Ribonucleoprotein, ribosomal protein.
transription, transcription regulation, two component regualtory system	Ribonucleoprotein, Ribosomal protein
transcription, transcription antitermination, transcription regulation, transcription termination	Ribonucleoprotein, Ribosomal protein
	Ribonucleoprotein, Ribosomal protein
translation	Ribonucleoprotein, Ribosomal protein
	Ribonucleoprotein, Ribosomal protein
metal ion transport	Ribonucleoprotein, Ribosomal protein
translation	Ribonucleoprotein, Ribosomal protein
autoinducer synthesis, quorum sensing	Ribonucleoprotein, RNA-binding
	ribosome, GTP, ATP, ATPase binding
	symporter activity
	transcription factor activity, sequence-specific DNA binding, transition metal ion binding, DNA binding
	transferase
DNA replication	transferase
carbohydrate metabolism, galactose metabolism	transferase
isoprenoid biosynthetic process	transferase
carbohydrate metabolism	transferase
	transferase
	transferase
translation	transferase
protein biosynthesis	trehalose transmembrane transporter activity
nucleotide biusynthesis	zinc ionbinding, oxidoreductase activity
protein biosynthesis
translation
Pyridine nucleotide biosynthesis
5-phosphoribose 1-diphosphate biosynthetic process, cellular metabolic compound salvage, deoxyribonucleotide catabolic process
phosphoenolpyruvate-dependent sugar phosphotransferase system
trehalose transport
transport
translation
protein biosynthesis
thiamine diphosphate biosynthetic process, thiamine metabolic process
response to stress
DNA-dependent DNA replication, DNA binding, DNA topoisomerase type II (ATP-hydrolyzing) activity
DNA damage, DNA recombination, DNA repair, DNA replication
transmembrane transport
protein lipoylation
protein biosynthesis

## Sheet: S2
S2
Biological Function	Molecular function			acyl transferase, transferase	5
Glycolysis	ACP phosphopantetheine attachment site binding involved in fatty acid biosynthetic process			aminoacyl tRNA synthetase, ligase	7
	Acyltransferase, Transferase			GTP, ATP, FMN binding	6
Glucose metabolic process	Acyltransferase, Transferase			chaperone	5
Protein refolding	Acyltransferase, Transferase			Zn ion binding, metal ion binding	5
Glycolysis	Acyltransferase, Transferase			NAD, DNA, RNA binding	11
Protein biosynthesis	Acyltransferase, Transferase			elongation factor	4
Arginine metabolism	Alpha,alpha-phosphotrehalase activity			Glycosyltransferase, transferase	3
	Amino acid-transporting ATPase activity, ATP binding			hydrolase	12
Stress response	Aminoacyl-tRNA synthetase, Ligase			isomerase	7
Protein biosynthesis	Aminoacyl-tRNA synthetase, Ligase			Kinase & transferase	12
Glycolytic process	Aminoacyl-tRNA synthetase, Ligase			ligase	8
Glycolysis	Aminoacyl-tRNA synthetase, Ligase			lyase	3
Transcription	Aminoacyl-tRNA synthetase, Ligase			nucleotidyl transferase, transferase	10
GMP biosynthesis, Purine biosynthesis	Aminoacyl-tRNA synthetase, Ligase, RNA-binding			oxidoreductase	14
Gluconeogenesis, Glycolysis	Aminoacyl-tRNA synthetase, Ligase, RNA-binding, tRNA-binding			ribonuceloprotein, ribosomal protein,	43
Phosphotransferase system, Sugar transport, Transport	Aminopeptidase, Hydrolase, Protease			transferase	6
Protein biosynthesis	Aminopeptidase, Hydrolase, Protease
Gluconeogenesis, Glycolysis	ATP binding, proton-transporting ATP synthase activity, rotational mechanism
Cell redox homeostasis	ATP binding, proton-transporting ATP synthase activity, rotational mechanism
Cell cycle, Cell division, Septation	ATP binding, proton-transporting ATP synthase activity, rotational mechanism
Protein biosynthesis	ATPase activity, ATP binding
GMP biosynthesis, Purine biosynthesis	ATPase activity, ATP binding, GTP binding, Ribosomal large subunit binding, Ribosome binding
Translation	Carboxy-lyase activity, Pyridoxal phosphate binding
Fructose 1,6-bisphosphate metabolic process, glycolytic process	Catalytic activity
Transcription, Transcription regulation	Chaperone
Translation	Chaperone
ATP synthesis, Hydrogen ion transport, Ion transport, Transport	Chaperone
DNA condensation	Chaperone, Hydrolase, Protease
Cell redox homeostasis	Chaperone, Isomerase, Rotamase
Carboxylic acid metabolic process	Dipeptidase activity, metallopeptidase activity, zinc ion binding
Metabolic process	Dipeptidase activity, Zinc ion binding
Gluconate utilization, Pentose shunt	DNA-binding
Translation	DNA-binding
Translation	DNA-binding
Translation	DNA-binding
Translation	DNA-binding
Metabolic process	DNA-binding
Translation	DNA-binding, Elongation factor
Acetyl-CoA biosynthetic process, Organic acid metabolic process	DNA-binding, Sigma factor
Translation	DNA-binding, Isomerase, Topoisomerase
	DNA-directed DNA polymerase, Nucleotidyltransferase, Transferase
	Elongation factor
Translation	Elongation factor
Translation	Elongation factor
	Elongation factor
Fatty acid biosynthesis, Fatty acid metabolism, Lipid biosynthesis, Lipid metabolism	Exonuclease, Helicase, Hydrolase, Nuclease
Protein biosynthesis	Ferric iron binding, Oxidoreductase activity, Oxidizing metal ions
ATP synthesis, Hydrogen ion transport, Ion transport, Transport	flavin adenine dinucleotide binding, oxidoreductase activity
Ribosome biogenesis, Translation	Glycerol-3-phosphate dehydrogenase activity
Translation regulation	Glycerone kinase activity
Phosphotransferase system	Glycosyltransferase, Transferase
Translation	Glycosyltransferase, Transferase
Response to stress	Glycosyltransferase, Transferase
Metabolic process	GTPase activity, GTP binding
Translation	Hydrolase
Carbohydrate metabolic process	Hydrolase
Translation	Hydrolase
Translation	Hydrolase
Translation	Hydrolase
Glycolysis	Hydrolase
Glycolytic process	Hydrolase activity, Metal ion binding
Translation	Hydrolase, Protease, Serine protease
Translation	Hydrolase, Protease, Thiol protease
Purine salvage	Initiation factor
Transcription	Initiation factor, RNA-binding, rRNA-binding
Transcription, Transcription regulation, Two-component regulatory system	Intramolecular transferase activity, Phosphotransferases, Magnesium ion binding
Translation	Isomerase
Protein biosynthesis	Isomerase
Glutamine biosynthetic process, Nitrogen fixation	Isomerase
Cell cycle, Cell division	Isomerase
Glycerol metabolic process	Isomerase
Translation	Isomerase
	Isomerase
	Kinase, Transferase
Translation	Kinase, Transferase
Cellular iron ion homeostasis, Response to stress	Kinase, Transferase
Translation	Kinase, Transferase
Amino-acid biosynthesis, One-carbon metabolism	Kinase, Transferase
Nucleotide biosynthesis	Kinase, Transferase
Biosynthetic process, UDP-glucose metabolic process	Kinase, Transferase
Protein biosynthesis	Kinase, Transferase
Protein biosynthesis, Transcription, Transcription regulation	Kinase, Transferase
	Kinase, Transferase
Translation	Kinase, Transferase
Transport	Kinase, Serine/threonine-protein kinase, Transferase
Protein biosynthesis	Ligase
	Ligase
Ribosomal large subunit assembly, Translation	Ligase
	Ligase
UMP salvage, Uracil salvage	Ligase
Nucleotide biosynthesis	Ligase, Transferase
Pyrimidine biosynthesis	Ligase, Transferase
Translation	Ligase, Transferase
Transcription	Lyase
Regulation of transcription, DNA-templated	Lyase
	Lyase
Glycerol-3-phosphate metabolic process	Methyltransferase, Transferase
Gluconeogenesis, Glycolysis, Pentose shunt	Methyltransferase, Transferase
ATP synthesis, Hydrogen ion transport, Ion transport, Transport	NAD binding, NADP binding, Oxidoreductase activity, Acting on the aldehyde or oxo group of donors, NAD or NADP as acceptor
Carbohydrate metabolism	Nucleotidyltransferase, Transferase
	Nucleotidyltransferase, Transferase
	Nucleotidyltransferase, Transferase
Cellular amino acid metabolic process	Nucleotidyltransferase, Transferase
Protein biosynthesis	Nucleotidyltransferase, Transferase
	Nucleotidyltransferase, Transferase
Glucose metabolic process	Nucleotidyltransferase, RNA-binding, Transferase
Translation	Oxidoreductase
Purine ribonucleoside salvage	Oxidoreductase
Protein biosynthesis	Oxidoreductase
	Oxidoreductase
Transcription, Transcription regulation	Oxidoreductase
Phosphoenolpyruvate-dependent sugar phosphotransferase system	Oxidoreductase
Stress response	Oxidoreductase
Protein biosynthesis	Oxidoreductase
Cell cycle, Cell division	Oxidoreductase
Cellular aromatic compound metabolic process	Oxidoreductase activity
Regulation of transcription, DNA-templated	Oxidoreductase activity
Translation	Oxidoreductase activity, Acting on the aldehyde or oxo group of donors, Disulfide as acceptor
Translation	Oxidoreductase, Peroxidase
	Protein-N(PI)-phosphohistidine-sugar phosphotransferase activity
5-phosphoribose 1-diphosphate biosynthetic process, Cellular metabolic compound salvage, Deoxyribonucleotide catabolic process	Proton-transporting ATP synthase activity, Rotational mechanism
	Repressor, Ribonucleoprotein, Ribosomal protein, RNA-binding, rRNA-binding, tRNA-binding
	Ribonucleoprotein, Ribosomal protein
Translation	Ribonucleoprotein, Ribosomal protein
	Ribonucleoprotein, Ribosomal protein
	Ribonucleoprotein, Ribosomal protein
Autoinducer synthesis, Quorum sensing	Ribonucleoprotein, Ribosomal protein
Translation	Ribonucleoprotein, Ribosomal protein
Translation	Ribonucleoprotein, Ribosomal protein
Metabolic process	Ribonucleoprotein, Ribosomal protein
Translation	Ribonucleoprotein, Ribosomal protein
Protein biosynthesis	Ribonucleoprotein, Ribosomal protein
	Ribonucleoprotein, Ribosomal protein
Biosynthetic process, UDP-glucose metabolic process	Ribonucleoprotein, Ribosomal protein
Protein biosynthesis	Ribonucleoprotein, Ribosomal protein
Translation	Ribonucleoprotein, Ribosomal protein
Lipid biosynthesis, Lipid metabolism, Phospholipid biosynthesis, Phospholipid metabolism	Ribonucleoprotein, Ribosomal protein, RNA binding, rRNA binding
ATP synthesis, Hydrogen ion transport, Ion transport, Transport	Ribonucleoprotein, Ribosomal protein, RNA binding, rRNA binding
Translation	Ribonucleoprotein, Ribosomal protein, RNA binding, rRNA binding
	Ribonucleoprotein, Ribosomal protein, RNA binding, rRNA binding
	Ribonucleoprotein, Ribosomal protein, RNA binding, rRNA binding
Fatty acid biosynthesis, Fatty acid metabolism, Lipid biosynthesis, Lipid metabolism	Ribonucleoprotein, Ribosomal protein, RNA binding, rRNA binding
NAD biosynthetic process	Ribonucleoprotein, Ribosomal protein, RNA binding, rRNA binding
Phosphotransferase system, Transport	Ribonucleoprotein, Ribosomal protein, RNA binding, rRNA binding
Translation	Ribonucleoprotein, Ribosomal protein, RNA binding, rRNA binding
	Ribonucleoprotein, Ribosomal protein, RNA binding, rRNA binding
Translation	Ribonucleoprotein, Ribosomal protein, RNA binding, rRNA binding
Protein biosynthesis	Ribonucleoprotein, Ribosomal protein, RNA binding, rRNA binding
Translation	Ribonucleoprotein, Ribosomal protein, RNA binding, rRNA binding
	Ribonucleoprotein, Ribosomal protein, RNA binding, rRNA binding
Alcohol metabolic process, carbon utilization	Ribonucleoprotein, Ribosomal protein, RNA binding, rRNA binding
Nucleotide biosynthesis	Ribonucleoprotein, Ribosomal protein, RNA binding, rRNA binding
Trehalose catabolic process	Ribonucleoprotein, Ribosomal protein, RNA binding, rRNA binding
Purine biosynthesis	Ribonucleoprotein, Ribosomal protein, RNA binding, rRNA binding
	Ribonucleoprotein, Ribosomal protein, RNA binding, rRNA binding
	Ribonucleoprotein, Ribosomal protein, RNA binding, rRNA binding
DNA-dependent DNA replication, DNA topological change	Ribonucleoprotein, Ribosomal protein, RNA binding, rRNA binding
Translation	Ribonucleoprotein, Ribosomal protein, RNA binding, rRNA binding
	Ribonucleoprotein, Ribosomal protein, RNA binding, rRNA binding, tRNA binding
DNA methylation	Ribonucleoprotein, Ribosomal protein, RNA binding, rRNA binding, tRNA binding
Glycerol metabolism	Ribonucleoprotein, Ribosomal protein, RNA binding, rRNA binding, tRNA binding
Response to stress	Ribonucleoprotein, Ribosomal protein, RNA binding, rRNA binding, tRNA binding
Transcription, Transcription regulation, Two-component regulatory system	Ribonucleoprotein, Ribosomal protein, RNA binding, rRNA binding, tRNA binding
Protein biosynthesis	Ribonucleoprotein, RNA-binding
Fatty acid biosynthesis, Fatty acid metabolism, Lipid biosynthesis, Lipid metabolism	Transferase
Amino-acid biosynthesis, Methionine biosynthesis	Transferase
Protein biosynthesis	Transferase
ATP synthesis, Hydrogen ion transport, Ion transport, Transport	Transferase
Translation	Transferase
Protein lipoylation	Transferase
Carbohydrate metabolic process	Translation release factor activity, Codon specific
Translation
Pyrimidine biosynthesis
ATP synthesis, Hydrogen ion transport, Ion transport, Transport
Carbohydrate metabolic process
One-carbon metabolism
Cell redox homeostasis
DNA replication
mRNA catabolic process, RNA processing
SRP-dependent cotranslational protein targeting to membrane
Protein biosynthesis
Transcription
DNA replication
Fatty acid biosynthesis, Fatty acid metabolism, Lipid biosynthesis, Lipid metabolism
Translation

## Sheet: S3
S3
Biological Function	Molecular function			acyl transferase, transferase
				aminoacyl tRNA synthetase, ligase	3
Glucose metabolic process	4 iron, 4 sulphur cluster binding, amino acid binding, L-serine ammonia-lyase activity			GTP, ATP, FMN binding	1
	ACP phosphopantetheine attachment site binding involved in fatty acid biosynthetic process			chaperone	5
Glycolysis	Aminoacyl-tRNA synthetase, Ligase			Zn ion binding, metal ion binding
Protein biosynthesis	Aminoacyl-tRNA synthetase, Ligase, RNA-binding			NAD, DNA, RNA binding	5
Protein refolding	Aminoacyl-tRNA synthetase, Ligase, RNA-binding, tRNA binding			elongation factor	3
Glycolysis	ATPase activity, ATP binding			Glycosyltransferase, transferase	1
Translation	Carboxy-lyase activity, pyridoxal phosphate binding			hydrolase	4
Arginine metabolism	Catalytic activity			isomerase	3
Phosphotransferase system, Sugar transport, Transport	Chaperone			Kinase & transferase	7
fructose 1,6-bisphosphate metabolic process, glycolytic process	Chaperone			ligase	3
ATP synthesis, Hydrogen ion transport, Ion transport, Transport	Chaperone, Hydrolase, Protease			lyase	2
Stress response	Chaperone, Hydrolase, Protease			nucleotidyl transferase, transferase	2
Cell redox homeostasis, Glycolytic process	Chaperone, Isomerase, Rotamase			oxidoreductase	5
Translation	DNA-binding			ribonuceloprotein, ribosomal protein,	30
Translation	DNA-binding			transferase	3
Glycolysis	DNA-binding
Translation	Elongation factor
GMP biosynthesis,Purine biosynthesis	Elongation factor
Protein biosynthesis	Elongation factor
DNA condensation	Glycerone kinase activity
Translation	Glycosyltransferase, Transferase
Transcription,Transcription regulation	Hydrolase
Gluconeogenesis, Glycolysis	Hydrolase
Protein biosynthesis	Hydrolase
Translation	Hydrolase, Protease, Serine protease
Translation	Initiation factor, RNA binding, rRNA binding
Protein biosynthesis	Isomerase
Metabolic process	Isomerase
Translation	Isomerase
	Kinase, Serine/Threonine-protein kinase, Transferase
Glycolytic process	Kinase, Transferase
Translation	Kinase, Transferase
	Kinase, Transferase
Transcription, DNA-templated	Kinase, Transferase
Fatty acid biosynthesis, Fatty acid metabolism, Lipid biosynthesis, Lipid metabolism	Kinase, Transferase
Gluconeogenesis, Glycolysis	Kinase, Transferase
Glycolysis	Ligase
Translation	Ligase
Transcription, DNA-templated	Ligase, Transferase
Translation	Lyase
Translation	Lyase
Translation	NAD binding, NADP binding, Oxidoreductase activity, Acting on the aldehyde or oxo group of donors, NAD or NADP as acceptor
Glucose metabolic process	Nucleotidyltransferase, Transferase
Metabolic process	Nucleotidyltransferase, Transferase
One-carbon metabolism	Oxidoreductase
Phosphotransferase system	Oxidoreductase
Translation	Oxidoreductase
Translation	Oxidoreductase
Pyrimidine biosynthesis	Oxidoreductase activity, acting on the aldehyde or oxo group of donors, disulfide as acceptor
Translation	Peroxiredoxin activity
Translation	Protein-N(PI)-phosphohistidine-sugar phosphotransferase activity
	Repressor, Ribonucleoprotein, Ribosomal protein, RNA binding, rRNA binding, tRNA binding
Arginine metabolic process	Ribonucleoprotein, Ribosomal protein
Translation regulation	Ribonucleoprotein, Ribosomal protein
Translation	Ribonucleoprotein, Ribosomal protein
Cell redox homeostasis, Response to oxidative stress	Ribonucleoprotein, Ribosomal protein
Protein biosynthesis	Ribonucleoprotein, Ribosomal protein
Translation	Ribonucleoprotein, Ribosomal protein
Translation	Ribonucleoprotein, Ribosomal protein
Protein biosynthesis	Ribonucleoprotein, Ribosomal protein
Gluconeogenesis, Glycolysis, Pentose shunt	Ribonucleoprotein, Ribosomal protein
GMP biosynthesis,Purine biosynthesis	Ribonucleoprotein, Ribosomal protein, RNA binding, rRNA binding
Pyrimidine nucleobase metabolic process, Pyrimidine nucleoside metabolic process	Ribonucleoprotein, Ribosomal protein, RNA binding, rRNA binding
Carboxylic acid metabolic process	Ribonucleoprotein, Ribosomal protein, RNA binding, rRNA binding
Ribosome biogenesis, Translation	Ribonucleoprotein, Ribosomal protein, RNA binding, rRNA binding
Gluconeogenesis	Ribonucleoprotein, Ribosomal protein, RNA binding, rRNA binding
Protein biosynthesis	Ribonucleoprotein, Ribosomal protein, RNA binding, rRNA binding
Glycerol metabolic process	Ribonucleoprotein, Ribosomal protein, RNA binding, rRNA binding
Transport	Ribonucleoprotein, Ribosomal protein, RNA binding, rRNA binding
Protein biosynthesis	Ribonucleoprotein, Ribosomal protein, RNA binding, rRNA binding
	Ribonucleoprotein, Ribosomal protein, RNA binding, rRNA binding
Regulation of transcription, DNA-templated	Ribonucleoprotein, Ribosomal protein, RNA binding, rRNA binding
Protein folding	Ribonucleoprotein, Ribosomal protein, RNA binding, rRNA binding
Translation	Ribonucleoprotein, Ribosomal protein, RNA binding, rRNA binding
Translation	Ribonucleoprotein, Ribosomal protein, RNA binding, rRNA binding
Translation	Ribonucleoprotein, Ribosomal protein, RNA binding, rRNA binding
Cell cycle, Cell division	Ribonucleoprotein, Ribosomal protein, RNA binding, rRNA binding
Translation	Ribonucleoprotein, Ribosomal protein, RNA binding, rRNA binding, tRNA binding
Translation	Ribonucleoprotein, Ribosomal protein, RNA binding, rRNA binding, tRNA binding
ATP synthesis, Hydrogen ion transport, Ion transport, Transport	Ribonucleoprotein, Ribosomal protein, RNA binding, rRNA binding, tRNA binding
Phosphoenolpyruvate-dependent sugar phosphotransferase system	Ribonucleoprotein, Ribosomal protein, RNA binding, rRNA binding, tRNA binding
	Transferase
Translation	Transferase
Acetyl-CoA biosynthetic process, Organic acid metabolic process	Transferase
Translation
Translation

## Sheet: Sheet1
S1		S2		S3
Molecular function		Molecular function		Molecular function
		Lyase
ATP binding & peptidase activity		Chaperone, Hydrolase, Protease		Oxidoreductase
Mg ion binding, phophopyruvate hydratase activity		Oxidoreductase		Transferase
oxidoreductase		Chaperone		Lyase
Kinase , transferase		Kinase, Transferase		Elongation factor
chaperonin		Elongation factor		Chaperone
Nucleotidyl-transferase, transferase		Hydrolase		Kinase, Transferase
chaperonin		Transferase		Ribonucleoprotein, Ribosomal protein
elongation factor		Chaperone		Hydrolase
elongation factor		Elongation factor		Kinase, Transferase
Hydrolase		Oxidoreductase		Lyase
Kinase, transferase		Kinase, Transferase		Hydrolase
transferase		Nucleotidyltransferase, Transferase		Chaperone
oxidoreductase		Oxidoreductase		Oxidoreductase
isomerase		Isomerase		Ribonucleoprotein, Ribosomal protein
Kinase & transferase		Kinase, Transferase		Ribonucleoprotein, Ribosomal protein, RNA binding, rRNA binding, tRNA binding
oxidoreductase		Elongation factor		Kinase, Transferase
elongation factor		Isomerase		Ribonucleoprotein, Ribosomal protein, RNA binding, rRNA binding
acyl transferase, transferase		Oxidoreductase		Oxidoreductase
Amino-acyl t-RNA synthetase, ligase, RNA binding		GTPase activity, GTP binding		Elongation factor
oxidoreductase		Aminoacyl-tRNA synthetase, Ligase, RNA-binding		DNA-binding
hydrolase		Ligase		Ribonucleoprotein, Ribosomal protein, RNA binding, rRNA binding
isomerase		Ribonucleoprotein, Ribosomal protein, RNA binding, rRNA binding, tRNA binding		DNA-binding
nucleotidyltransferase, transferase		Lyase		Isomerase
catalytic activity		DNA-binding		Elongation factor
DNA binding		Ribonucleoprotein, Ribosomal protein, RNA binding, rRNA binding		Ribonucleoprotein, Ribosomal protein, RNA binding, rRNA binding
ribonucleoprotein, ribosomal protein, RNA binding, rRNA binding		Hydrolase		Ribonucleoprotein, Ribosomal protein
GTPase activity, GTP binding		DNA-binding		Aminoacyl-tRNA synthetase, Ligase, RNA-binding
carboxy-lyase activity, pyridoxal phosphate binding		flavin adenine dinucleotide binding, oxidoreductase activity		Catalytic activity
Ribonucleoprotein, ribosomal protein, RNA binding, rRNA binding, tRNA binding		Carboxy-lyase activity, Pyridoxal phosphate binding		Ribonucleoprotein, Ribosomal protein, RNA binding, rRNA binding
kinase, transferase		Catalytic activity		Oxidoreductase activity, acting on the aldehyde or oxo group of donors, disulfide as acceptor
ligase		Oxidoreductase		Oxidoreductase
repressor, ribonuceloprotein, ribosomal protein, RNA binding, rRNA binding, tRNA binding		Ribonucleoprotein, Ribosomal protein		Ribonucleoprotein, Ribosomal protein, RNA binding, rRNA binding
flavin adenine dinucleotide binding, oxidoreductase activity		Ribonucleoprotein, Ribosomal protein, RNA binding, rRNA binding		Chaperone, Hydrolase, Protease
DNA binding		Ribonucleoprotein, Ribosomal protein, RNA binding, rRNA binding		Nucleotidyltransferase, Transferase
lyase		Ribonucleoprotein, Ribosomal protein		ACP phosphopantetheine attachment site binding involved in fatty acid biosynthetic process
ribonucleoprotein, ribosomal protein		Acyltransferase, Transferase		Isomerase
amino-acyl t-RNA synthetase, ligase		Ribonucleoprotein, Ribosomal protein, RNA binding, rRNA binding		Kinase, Transferase
Ribonucleoprotein, ribosomal protein, RNA binding, rRNA binding,		Kinase, Transferase		Ribonucleoprotein, Ribosomal protein, RNA binding, rRNA binding
Ribonucleoprotein, ribosomal protein, RNA binding, rRNA binding,		Ribonucleoprotein, Ribosomal protein, RNA binding, rRNA binding		Nucleotidyltransferase, Transferase
transferase		Oxidoreductase activity, Acting on the aldehyde or oxo group of donors, Disulfide as acceptor		Ribonucleoprotein, Ribosomal protein, RNA binding, rRNA binding
Ribonucleoprotein, ribosomal protein, RNA binding, rRNA binding,				Ribonucleoprotein, Ribosomal protein
Ribonucleoprotein, ribosomal protein, RNA binding, rRNA binding,		Ribonucleoprotein, Ribosomal protein		Ribonucleoprotein, Ribosomal protein
oxidoreductase activity, acting on the aldehyde or oxo group of donors, disulphide as acceptors. (pyruvate dehydrogenase (acetyl-transferring) activity )		Ribonucleoprotein, Ribosomal protein, RNA binding, rRNA binding		NAD binding, NADP binding, Oxidoreductase activity, Acting on the aldehyde or oxo group of donors, NAD or NADP as acceptor
Ribonucleoprotein, ribosomal protein, RNA binding, rRNA binding,				Transferase
Ribonucleoprotein, ribosomal protein.		ACP phosphopantetheine attachment site binding involved in fatty acid biosynthetic process		Transferase
repressor, ribonuceloprotein, ribosomal protein, RNA binding, rRNA binding, tRNA binding		Elongation factor		Kinase, Serine/Threonine-protein kinase, Transferase
hydrolase		Hydrolase		Ribonucleoprotein, Ribosomal protein
Ribonucleoprotein, ribosomal protein.		Ribonucleoprotein, Ribosomal protein, RNA binding, rRNA binding		Ribonucleoprotein, Ribosomal protein, RNA binding, rRNA binding, tRNA binding
kinase, transferase		Repressor, Ribonucleoprotein, Ribosomal protein, RNA-binding, rRNA-binding, tRNA-binding		Ligase
Ribonucleoprotein, ribosomal protein.		Kinase, Serine/threonine-protein kinase, Transferase		Ribonucleoprotein, Ribosomal protein, RNA binding, rRNA binding
ribonuceloprotein, ribosomal protein, RNA binding, rRNA binding		Ribonucleoprotein, Ribosomal protein, RNA binding, rRNA binding, tRNA binding		Ribonucleoprotein, Ribosomal protein, RNA binding, rRNA binding
ligase
Ribonucleoprotein, ribosomal protein.		Transferase		Kinase, Transferase
ribonuceloprotein, ribosomal protein, RNA binding, rRNA binding		Ribonucleoprotein, Ribosomal protein		Repressor, Ribonucleoprotein, Ribosomal protein, RNA binding, rRNA binding, tRNA binding
oxidoreductase		Transferase		Ribonucleoprotein, Ribosomal protein, RNA binding, rRNA binding, tRNA binding
nucleotidyltransferase, transferase		Ribonucleoprotein, Ribosomal protein, RNA binding, rRNA binding		Peroxiredoxin activity
elongation factor		Ribonucleoprotein, Ribosomal protein, RNA binding, rRNA binding		Aminoacyl-tRNA synthetase, Ligase, RNA-binding, tRNA binding
		Ribonucleoprotein, Ribosomal protein, RNA binding, rRNA binding, tRNA binding		Ribonucleoprotein, Ribosomal protein, RNA binding, rRNA binding, tRNA binding
Ribonucleoprotein, ribosomal protein.		Kinase, Transferase		Ribonucleoprotein, Ribosomal protein, RNA binding, rRNA binding
ribonuceloprotein, ribosomal protein, RNA binding, rRNA binding		Kinase, Transferase		Initiation factor, RNA binding, rRNA binding
methyl transferase, transferase		Ribonucleoprotein, Ribosomal protein		Isomerase
oxidoreductase		Ribonucleoprotein, Ribosomal protein, RNA binding, rRNA binding		Ligase
ribonuceloprotein, ribosomal protein, RNA binding, rRNA binding, tRNA binding		Glycosyltransferase, Transferase		Glycosyltransferase, Transferase
DNA binding, sigma factor		Nucleotidyltransferase, Transferase		Carboxy-lyase activity, pyridoxal phosphate binding
aminoacyl-tRNA synthetase, ligase		DNA-binding		Ribonucleoprotein, Ribosomal protein, RNA binding, rRNA binding
ribonuceloprotein, ribosomal protein, RNA binding, rRNA binding		Ribonucleoprotein, Ribosomal protein, RNA binding, rRNA binding		4 iron, 4 sulphur cluster binding, amino acid binding, L-serine ammonia-lyase activity
ribonuceloprotein, ribosomal protein, RNA binding, rRNA binding		Aminoacyl-tRNA synthetase, Ligase		Aminoacyl-tRNA synthetase, Ligase
aminoacyl-tRNA synthetase, ligase, RNA binding, tRNA binding		Ligase		Glycerone kinase activity
ribonuceloprotein, ribosomal protein, RNA binding, rRNA binding		Chaperone, Isomerase, Rotamase		ATPase activity, ATP binding
ribonuceloprotein, ribosomal protein,		Glycerone kinase activity		Ligase, Transferase
ribonuceloprotein, ribosomal protein, RNA binding, rRNA binding		Ribonucleoprotein, Ribosomal protein, RNA binding, rRNA binding
ACP phosphopantetheine attachment site binding involved in fatty acid biosynthetic process		Aminopeptidase, Hydrolase, Protease		DNA-binding
Ribonucleoprotein, ribosomal protein, RNA binding, rRNA binding,		Oxidoreductase activity		Chaperone, Hydrolase, Protease
ligase, transferase		Ribonucleoprotein, Ribosomal protein, RNA binding, rRNA binding		Ribonucleoprotein, Ribosomal protein, RNA binding, rRNA binding
kinase, serine/threonine- protein kinase, transferase		Ferric iron binding, Oxidoreductase activity, Oxidizing metal ions		Ribonucleoprotein, Ribosomal protein, RNA binding, rRNA binding
		Ribonucleoprotein, Ribosomal protein		Ribonucleoprotein, Ribosomal protein, RNA binding, rRNA binding
dipeptidase activity, metallopeptidase activity, Zn ion binding		Methyltransferase, Transferase		Chaperone, Isomerase, Rotamase
Ribonucleoprotein, ribosomal protein, RNA binding, rRNA binding,		Kinase, Transferase		Ribonucleoprotein, Ribosomal protein
kinase, transferase		Nucleotidyltransferase, Transferase		Ribonucleoprotein, Ribosomal protein, RNA binding, rRNA binding
Ribonucleoprotein, Ribosomal protein		Aminoacyl-tRNA synthetase, Ligase, RNA-binding, tRNA-binding		Hydrolase
NAD & NADP binding, oxidoreductase activity		DNA-binding, Elongation factor		Protein-N(PI)-phosphohistidine-sugar phosphotransferase activity
Ribonucleoprotein, ribosomal protein, RNA binding, rRNA binding,				Hydrolase, Protease, Serine protease
ferric iron binding, oxidoreductase activity, oxidizing metal ions		Ribonucleoprotein, Ribosomal protein, RNA binding, rRNA binding		Ribonucleoprotein, Ribosomal protein
aminopeptidase, hydrolase, protease		ATPase activity, ATP binding		Kinase, Transferase
kinase, transferase		Initiation factor		Ribonucleoprotein, Ribosomal protein
acyltransferase, transferase				Ribonucleoprotein, Ribosomal protein, RNA binding, rRNA binding
hydrolase		Ribonucleoprotein, Ribosomal protein, RNA binding, rRNA binding
glutamate dehydrogenase (NAD+) activity
initiation factor		Glycosyltransferase, Transferase
nucleotidyltransferase, transferase		Kinase, Transferase
DNA binding , elongation factor		Ligase
transferase		Ribonucleoprotein, Ribosomal protein
		Nucleotidyltransferase, Transferase
DNA binding		DNA-binding
chaperone		Aminopeptidase, Hydrolase, Protease
Ribonucleoprotein, ribosomal protein, RNA binding, rRNA binding,		Glycerol-3-phosphate dehydrogenase activity
isomerase		Isomerase
kinase, transferase		Proton-transporting ATP synthase activity, Rotational mechanism
Glycosyltransferase, transferase		Isomerase
Glycosyltransferase, transferase
ligase
		Oxidoreductase
Glycosyltransferase, transferase		Aminoacyl-tRNA synthetase, Ligase
		Oxidoreductase
chaperone, isomerase, rotamase		NAD binding, NADP binding, Oxidoreductase activity, Acting on the aldehyde or oxo group of donors, NAD or NADP as acceptor
glycerol-3-phosphate dehydrogenase activity		Ribonucleoprotein, Ribosomal protein, RNA binding, rRNA binding, tRNA binding
Aminoacyl-tRNA synthetase, ligase		Glycosyltransferase, Transferase
glycerone kinase activity		Ligase, Transferase
chaperone, hydrolase, protease		ATPase activity, ATP binding, GTP binding, Ribosomal large subunit binding, Ribosome binding
dipeptidase activity, Zn ion binding		DNA-binding, Sigma factor
		Protein-N(PI)-phosphohistidine-sugar phosphotransferase activity
Ribonucleoprotein, ribosomal protein, RNA binding, rRNA binding,		Chaperone
kinase, transferase		Initiation factor, RNA-binding, rRNA-binding
ATP binding, metal ion binding		Isomerase
hydrolase, metalloprotease, protease		DNA-binding
ligase, transferase		Ribonucleoprotein, Ribosomal protein
aminoacyl-tRNA synthetase, ligase		Ribonucleoprotein, Ribosomal protein, RNA binding, rRNA binding
Ribonucleoprotein, ribosomal protein, RNA binding, rRNA binding,		Dipeptidase activity, metallopeptidase activity, zinc ion binding
isomerase		Isomerase
		Amino acid-transporting ATPase activity, ATP binding
ATPase activity, ATP binding		Transferase
ribosome, GTP, ATP, ATPase binding		Ribonucleoprotein, Ribosomal protein, RNA binding, rRNA binding, tRNA binding
isomerase		Hydrolase, Protease, Serine protease
ATP binding, proton-transporting ATP synthase activity, rotational mechanism
DNA binding, isomerase, topoisomerase		Lyase
intramolecular transferase activity, phosphotransferases, magnesium ion binding		Ribonucleoprotein, Ribosomal protein, RNA binding, rRNA binding
oxidoreductase		Ribonucleoprotein, Ribosomal protein
isomerase		Acyltransferase, Transferase
Hydrolase, Protease, Thiol protease		Ribonucleoprotein, Ribosomal protein, RNA binding, rRNA binding
hydrolase		Aminoacyl-tRNA synthetase, Ligase
protein-N(PI)-phosphohistidine-sugar phosphotransferase activity		Dipeptidase activity, Zinc ion binding
aminopeptidase, hydrolase, protease		Nucleotidyltransferase, Transferase
aminoacyl-tRNA synthetase, ligase		Ligase, Transferase
aminoacyl-tRNA synthetase, ligase		Ribonucleoprotein, Ribosomal protein
kinase, transferase		Acyltransferase, Transferase
oxidoreductase		ATP binding, proton-transporting ATP synthase activity, rotational mechanism
Ribonucleoprotein, RNA-binding		Ribonucleoprotein, Ribosomal protein
oxidoreductase
initiation factor, RNA-binding, rRNA-binding		Hydrolase
hydrolase		Acyltransferase, Transferase
Ribonucleoprotein, ribosomal protein, RNA binding, rRNA binding,		Ligase
aminoacyl tRNA synthetase, ligase		Transferase
chaperone, hydrolase, protease		Ribonucleoprotein, Ribosomal protein, RNA binding, rRNA binding
hydrolase, protease, serine protease
ATP binding ,proton-transporting ATP synthase activity, rotational mechanism		Ribonucleoprotein, Ribosomal protein
acyl transferase, transferase		Aminoacyl-tRNA synthetase, Ligase
		Ribonucleoprotein, Ribosomal protein, RNA binding, rRNA binding
Ribonucleoprotein, ribosomal protein, RNA binding, rRNA binding, tRNA binding
Ribonucleoprotein, ribosomal protein		Oxidoreductase
transferase		Kinase, Transferase
nucleotidyltansferase, transferase		Alpha,alpha-phosphotrehalase activity
purine ribonucleoside salvage		Ligase
aminoacyl tRNA synthetase, ligase
transferase		Hydrolase activity, Metal ion binding
ligase		DNA-binding, Isomerase, Topoisomerase
hydrolase		Ribonucleoprotein, Ribosomal protein
Ribonucleoprotein, ribosomal protein, RNA binding, rRNA binding, tRNA binding		Hydrolase, Protease, Thiol protease
Asparagine synthase (Glutamine-hydrolyzing) activity		Methyltransferase, Transferase
oxidoreductase		Kinase, Transferase
acetolactate synthase activity, magnesium ion binding , thiamine pyrophosphate binding
proton-transporting ATP synthase activity, rotational mechanism		DNA-binding
ligase, transferase		Translation release factor activity, Codon specific
Ribonucleoprotein, Ribosomal protein		Oxidoreductase
aminoacyl tRNA synthetase, ligase, RNA binding, tRNA binding		Hydrolase
GTP binding		Aminoacyl-tRNA synthetase, Ligase
ligase		ATP binding, proton-transporting ATP synthase activity, rotational mechanism
isomerase		Ribonucleoprotein, Ribosomal protein, RNA binding, rRNA binding
lyase		Ligase, Transferase
		Intramolecular transferase activity, Phosphotransferases, Magnesium ion binding
chaperone
ATPase activity, ATP binding		Ribonucleoprotein, Ribosomal protein, RNA binding, rRNA binding
		Kinase, Transferase
glycosyltransferase, transferase		ATP binding, proton-transporting ATP synthase activity, rotational mechanism
		Oxidoreductase activity
DNA replication inhibitor, DNA-binding, RNA-binding, Toxin		Isomerase
Ribonucleoprotein, ribosomal protein, RNA binding, rRNA binding		Transferase
Ribonucleoprotein, Ribosomal protein		Oxidoreductase, Peroxidase
		Exonuclease, Helicase, Hydrolase, Nuclease
transferase		Nucleotidyltransferase, RNA-binding, Transferase
hydrolase activity		Ribonucleoprotein, RNA-binding
DNA binding, hydrolase, nuclease, nucleotidyltransferase, transferase		Hydrolase
ATPase activity, ATP binding		Nucleotidyltransferase, Transferase
kinase, transferase		DNA-directed DNA polymerase, Nucleotidyltransferase, Transferase
oxidoreductase		Acyltransferase, Transferase
transferase		Ribonucleoprotein, Ribosomal protein
oxidoreductase
acyltransferase, transferase
hydrolase activity
alpha, alpha phosphotrhalase activity
DNA binding
amino acid transporting ATPase activity, ATP binding
Ribonucleoprotein, Ribosomal protein
nucleotide binding, metal ion binding, cation transporting ATPase activity
Ribonucleoprotein, ribosomal protein, RNA binding, rRNA binding
lyase
phosphogluconate dehydrogenase (decarboxylating) activity, NAD binding
nucleic acid binding
zinc ionbinding, oxidoreductase activity
oxidoreductase
nucleotidyl transferase, transferase
transferase
hydrolase
FMN binding
symporter activity
Ribonucleoprotein, Ribosomal protein
aminoacyl tRNA synthetase, ligase
kinase, transferase
aminoacyl tRNA synthetase, ligase
mg ion binding, pyruvate oxidase activity, thiamine pyrophosphate binding
Ribonucleoprotein, Ribosomal protein
glycosyltransferase, transferase, ligase
isomerase
transcription factor activity, sequence-specific DNA binding, transition metal ion binding, DNA binding
hydrolase, protease
protein-N(PI)-phosphohistidine-sugar phosphotransferase activity
trehalose transmembrane transporter activity
metal ion binding
Ribonucleoprotein, Ribosomal protein
kinase, transferase
DNA binding, topoisomerase, isomerase
DNA binding
ligase, transferase
aminoacyl tRNA synthetase, ligase
