# Supplementary material for: Enterococcus durans with mosquito larvicidal toxicity against Culex quinquefasciatus, elucidated using a Proteomic and Metabolomic approach
Source: Sci Rep. 2020 Mar 16;10:4774. doi: 10.1038/s41598-020-61245-2 (PMC7075886; doi:10.1038/s41598-020-61245-2)
Supplement: Supplementary file 4 — Supplementary datasheet 3. [file 41598_2020_61245_MOESM4_ESM.xlsx]

## Sheet: S1
	S1 (Set A)		Score			S1 (Set B)		Score			Common		Score 1	score2
	Terephthalic acid		99.97			Phenylmethyl methyl ketone		99.94
	Phenylmethyl methyl ketone		99.93			deschlorobenzoyl Indomethacin		99.92			Terephthalic acid		99.97	99.9
	XYLOCARPUS A		99.91			Beclomethasone 21-propionate		99.9			Phenylmethyl methyl ketone		99.93	99.94
	Montanic acid		99.86			Terephthalic acid		99.9			Beclomethasone 21-propionate		99.61	99.9
	Convolvulinolic acid		99.85			15-hydroxy-pentadecanoic acid		99.87			cetylpyridinium		99.63	99.86
	octacosanal		99.85			cetylpyridinium		99.86			Nivalenol		99.57	99.85
	1-(9Z-hexadecenoyl)-2-(9Z-heptadecenoyl)-sn-glycerol		99.85			Nivalenol		99.85			N-(2-hydroxyethyl)icosanamide		99.82	99.84
	Leu Val		99.84			N-(2-hydroxyethyl)icosanamide		99.84			3beta,6alpha,7beta-Trihydroxy-5beta-cholan-24-oic Acid		99.57	99.8
	calcifediol		99.84			N-(2-hydroxyethyl)icosanamide		99.81			9-pentadecen-1-ol		99.66	99.73
	14-hydroxy-heneicosanoic acid		99.82			2,6-dimethyl-undecanoic acid		99.8			Isopentadecylic acid		99.54	99.71
	N-(2-hydroxyethyl)icosanamide		99.82			3beta,6alpha,7beta-Trihydroxy-5beta-cholan-24-oic Acid		99.8			Trolamine		99.81	99.7
	Trolamine		99.81			Alprostadil(15-keto-13,14-dihydro-PGE)		99.79
	1-Hexadecyl-2-O-methyl-glycerol		99.81			Phytosphingosine		99.79			22-methyl-tricosanoic acid		99.51	99.65
	2-hydroxy-nonadecanoic acid		99.8			11-methyl-octadecanoic acid		99.78			C16 Sphinganine		99.77	99.58
	Phloionolic acid		99.79			9-pentadecen-1-ol		99.73			1-octadecanoyl-rac-glycerol		99.53	99.56
	Hydroxytrihexyphenidyl		99.79			Beclomethasone 21-propionate		99.73
	(20S)-24-Hydroxy-19-norgeminivitamin D3		99.78			tricosanoic acid		99.73
	N-Demethylpromethazine sulfoxide		99.78			Tetracosanedioic acid		99.72			Total 13
	Montanic acid		99.78			Isopentadecylic acid		99.71
	dyclonine		99.77			Trolamine		99.7			S1
	Cortol		99.77			Beclomethasone 21-propionate		99.69
	C16 Sphinganine		99.77			4,8-dimethyl-dodecanoic acid		99.65
	1-hexadecanoyl-2-(9Z,12Z-heptadecadienoyl)-sn-glycerol		99.76			22-methyl-tricosanoic acid		99.65
	Colchicine		99.75			9-hexadecen-1-ol		99.63
	CETRIMONIUM		99.75			Isoarachidic acid		99.63
	1,2-Didecanoyl-glycerol (10:0)		99.74			10,10-dimethyl-5Z,8Z,11Z-eicosatrienoic acid		99.62
	C8-Dihydroceramide		99.73			Octadecanedioic acid		99.6
	Nanoxynol		99.73			hexacosanal		99.6
	GITOXIGENIN DIACETATE		99.72			p-CHLOROPHENYLALANINE		99.59
	Galabiosylceramide (d18:1/16:0)		99.72			4,8-dimethyl-dodecanoic acid		99.59
	18-oxo-nonadecanoic acid		99.71			butorphanol		99.58
	18-oxo-nonadecanoic acid		99.71			C16 Sphinganine		99.58
	chloroxylenol		99.69			1-octadecanoyl-rac-glycerol		99.56
	ORLISTAT		99.69			Pro Leu		99.55
	1-(9Z,12Z-octadecadienoyl)-rac-glycerol		99.69			N-(2-hydroxyethyl)icosanamide		99.55
	Anandamide (20:2, n-6)		99.67			8-Azaspiro[4.5]decane-8-butanoic acid, 7,9-dioxo(buspirone metabolite)		99.54
	9-pentadecen-1-ol		99.66			2-hydroxy-tricosanoic acid		99.54
	1-(9Z-heptadecenoyl)-2-(9Z,12Z-heptadecadienoyl)-sn-glycerol		99.65			C17 Sphinganine		99.53
	2-hydroxy-nonadecanoic acid		99.64			Idebenone Metabolite (Benzenehexanoic acid, 2,5-dihydroxy-3,4-dimethoxy-6-methyl-)		99.52
	Triacontanedioic acid		99.64			N-(2-hydroxyethyl)icosanamide		99.52
	10,10-dimethyl-5Z,8Z,11Z-eicosatrienoic acid		99.64			4,8-dimethyl-dodecanoic acid		99.51
	cetylpyridinium		99.63			Stearaldehyde		99.51
	1,2-di-(9Z-heptadecenoyl)-sn-glycerol		99.63			Dihydrosphingosine		99.5
	Anandamide (20:5, n-3)		99.62
	Alprostadil(15-keto-13,14-dihydro-PGE)		99.61
	Beclomethasone 21-propionate		99.61			Total= 43
	Stearoylcarnitine		99.58
	N-Palmitoylsphingosine		99.58
	Nivalenol		99.57
	3beta,6alpha,7beta-Trihydroxy-5beta-cholan-24-oic Acid		99.57
	18-bromo-17E-octadecene		99.56
	1-octadecanoyl-rac-glycerol		99.55
	Isopentadecylic acid		99.54
	TRIPTONIDE		99.53
	1-octadecanoyl-rac-glycerol		99.53
	N-Acetylsphingosine		99.53
	22-methyl-tricosanoic acid		99.51
	octacosanal		99.51
	1-octadecanoyl-2-hexadecanoyl-sn-glycerol		99.51
	Colchicine		99.5
	Total= 60

## Sheet: S2
	S2 (Set A)		Score			S2 (Set B)		Score		Common		Score 1	score2
	Etomidate		99.97			Phe Pro		99.97
	Trolamine		99.94			Cucurbitacin L		99.94		Terephthalic acid		99.93	99.76
	Terephthalic acid		99.93			octacosanal		99.93		22-methyl-tricosanoic acid		99.88	99.86
	Behenyl alcohol		99.91			Phytosphingosine		99.91		Triacontanedioic acid		99.88	99.88
	22-methyl-tricosanoic acid		99.88			2,2,9,9-tetramethyl-undecan-1,10-diol		99.89		Trolamine		99.94	99.61
	Triacontanedioic acid		99.88			Triacontanedioic acid		99.88		1,2-dihexadecanoyl-rac-glycerol		99.8	99.81
	Allyl acetic acid		99.86			2-hydroxy-tricosanoic acid		99.86		C16 Sphinganine		99.78	99.8
	2-hydroxy-nonadecanoic acid		99.86			22-methyl-tricosanoic acid		99.86		2,2,9,9-tetramethyl-undecan-1,10-diol		99.76	99.89
	Harmalol		99.84			14-methyl-1-hexadecanol		99.85		Idebenone Metabolite (Benzenehexanoic acid, 2,5-dihydroxy-3,4-dimethoxy-6-methyl-)		99.76	99.52
	Thr Tyr Thr		99.8			14-hydroxy-heneicosanoic acid		99.84		octacosanal		99.76	99.93
	1,2-dihexadecanoyl-rac-glycerol		99.8			1-(9Z-octadecenoyl)-2-(9Z,12Z,15Z-octadecatrienoyl)-sn-glycerol		99.83		GITOXIGENIN DIACETATE		99.75	99.71
	C16 Sphinganine		99.78			Phenylmethyl methyl ketone		99.82		N-(2-hydroxyethyl)icosanamide		99.74	99.5
	Urocortisone		99.78			(+)-3-hydroxy behenic		99.82		3-hydroxy-eicosanoic acid		99.7	99.79
	TYRPHOSTIN B44 (-)		99.78			Glucosylsphingosine		99.81		Phenylmethyl methyl ketone		99.68	99.82
	2,2,9,9-tetramethyl-undecan-1,10-diol		99.76			Cerotic acid		99.81		17-hydroxy-heptadecanoic acid		99.65	99.69
	C16 Sphinganine		99.76			1,2-dihexadecanoyl-rac-glycerol		99.81		4,8-dimethyl-dodecanoic acid		99.62	99.56
	Idebenone Metabolite (Benzenehexanoic acid, 2,5-dihydroxy-3,4-dimethoxy-6-methyl-)		99.76			C16 Sphinganine		99.8		Phytosphingosine		99.53	99.91
	octacosanal		99.76			3-hydroxy-eicosanoic acid		99.79
	Tridemorph		99.76			Anandamide (20:5, n-3)		99.78
	GITOXIGENIN DIACETATE		99.75			3alpha,12alpha-Dihydroxy-5beta-chol-9(11)-en-24-oic Acid		99.78		Total=16
	N-(2-hydroxyethyl)icosanamide		99.74			1alpha,25-dihydroxy-2beta-(4-hydroxybutoxy)vitamin D3 / 1alpha,25-dihydroxy-2beta-(4-hydroxybutoxy)c		99.77
	Isoarachidic acid		99.72			Pro Val		99.76
	3-hydroxy-eicosanoic acid		99.7			Terephthalic acid		99.76
	Juvenile hormone III		99.7			N-(2-hydroxyethyl)icosanamide		99.76
	PGF2alpha isopropyl ester		99.7			Tetradecylamine		99.73
	Triacontanedioic acid		99.7			2-hydroxy-hexacosanoic acid		99.72
	Dihydrosphingosine		99.69			9-pentadecen-1-ol		99.71
	Phenylmethyl methyl ketone		99.68			GITOXIGENIN DIACETATE		99.71
	Beclomethasone 21-propionate		99.67			Pro Phe		99.7
	17-hydroxy-heptadecanoic acid		99.65			17-hydroxy-heptadecanoic acid		99.69
	Phytol		99.65			alpha-Ketopantoic acid		99.68
	Cer(d18:1/14:0)		99.65			chloroxylenol		99.65
	Ivermectin B1a		99.64			dodecanamide		99.64
	4,8-dimethyl-dodecanoic acid		99.62			Montanic acid		99.64
	Artelinic acid		99.62			Trolamine		99.61
	2,4,6-octatrienal		99.61			1-(11E-octadecenoyl)-rac-glycerol		99.61
	10-hydroxy-hexadecan-1,16-dioic acid		99.61			Lactone of PGF-MUM		99.61
	(Z)-N-(2-hydroxyethyl)icos-11-enamide		99.59			1-heptadecanoyl-2-octadecanoyl-sn-glycerol		99.59
	Tetracosanedioic acid		99.57			22-methyl-tricosanoic acid		99.58
	15-hydroxy-pentadecanoic acid		99.53			3beta,6alpha,7beta-Trihydroxy-5beta-cholan-24-oic Acid		99.58
	Phytosphingosine		99.53			deschlorobenzoyl Indomethacin		99.57
	Idebenone Metabolite (Benzenehexanoic acid, 2,5-dihydroxy-3,4-dimethoxy-6-methyl-)		99.53			4,8-dimethyl-dodecanoic acid		99.56
	Nanoxynol		99.53			Tacrolimus		99.56
	Leu Thr Thr		99.51			9-pentadecen-1-ol		99.54
	3-Oxa-9-azoniatricyclo[3.3.1.02,4]nonane, 9-ethyl-9-methyl-7-[(phenylacetyl)oxy]-		99.51			30-hydroxy-triacontanoic acid		99.54
	11-methyl-octadecanoic acid		99.5			2-Hydroxymyristic acid		99.53
						Idebenone Metabolite (Benzenehexanoic acid, 2,5-dihydroxy-3,4-dimethoxy-6-methyl-)		99.52
						16-bromo-hexadecanoic acid		99.5
						N-(2-hydroxyethyl)icosanamide		99.5
	Total= 46					Total= 49

## Sheet: S3
	S3 (Set A)		Score			S3 (Set B)		Score		Common		Score 1	score2
	Terephthalic acid		99.93			PGF2alpha isopropyl ester		99.98		PGF2alpha isopropyl ester		99.59	99.98
	12-amino-dodecanoic acid		99.92			9-hexadecen-1-ol		99.87		9-hexadecen-1-ol		99.83	99.87
	Phenylmethyl methyl ketone		99.92			Terephthalic acid		99.84		Terephthalic acid		99.93	99.84
	2,2,9,9-tetramethyl-undecan-1,10-diol		99.91			C16 Sphinganine		99.83		C16 Sphinganine		99.8	99.83
	Galactosylsphingosine		99.9			1-octadecanoyl-rac-glycerol		99.83		Pro Leu		99.86	99.79
	C17 Sphinganine		99.88			14-hydroxy-heneicosanoic acid		99.83		2,2,9,9-tetramethyl-undecan-1,10-diol		99.91	99.77
	13E,17-octadecadienoic acid		99.87			3-[(4-Carboxy-4-methylpentyl)oxy]-4-methylbenzoic acid (Gemfibrozil M3)		99.83		3beta,6alpha,7beta-Trihydroxy-5beta-cholan-24-oic Acid		99.79	99.77
	Trolamine		99.86			Pro Ile		99.8		Phenylmethyl methyl ketone		99.92	99.7
	Pro Leu		99.86			Elephantopin		99.8		4,8-dimethyl-dodecanoic acid		99.78	99.69
	9-hexadecen-1-ol		99.83			Pro Leu		99.79		Pro Phe		99.7	99.67
	LAGOCHILIN		99.82			Idebenone Metabolite (Benzenehexanoic acid, 2,5-dihydroxy-3,4-dimethoxy-6-methyl-)		99.78		Elephantopin		99.6	99.8
	1-(9Z-octadecenoyl)-2-(9Z,12Z,15Z-octadecatrienoyl)-sn-glycerol		99.82			2,2,9,9-tetramethyl-undecan-1,10-diol		99.77		octacosanal		99.68	99.64
	calcifediol		99.81			3beta,6alpha,7beta-Trihydroxy-5beta-cholan-24-oic Acid		99.77		3-n-decyl acrylic acid		99.77	99.63
	C16 Sphinganine		99.8			Phenylmethyl methyl ketone		99.7		12-amino-dodecanoic acid		99.92	99.62
	3beta,6alpha,7beta-Trihydroxy-5beta-cholan-24-oic Acid		99.79			4,8-dimethyl-dodecanoic acid		99.69		Montanic acid		99.74	99.6
	4,8-dimethyl-dodecanoic acid		99.78			Phytol		99.69		4,8-dimethyl-dodecanoic acid		99.7	99.57
	6-pentadecenoic acid		99.78			13-amino-tridecanoic acid		99.68		6b,11b,16a,17a,21-Pentahydroxypregna-1,4-diene-3,20-dione 16,17-acetonide		99.53	99.57
	Cortol		99.78			Pro Phe		99.67		Isopentadecylic acid		99.74	99.54
	3-n-decyl acrylic acid		99.77			N-(2-hydroxyethyl)icosanamide		99.67
	Pro Leu		99.74			tetracosanal		99.65		Total= 18
	Isopentadecylic acid		99.74			Indole-3-ethanol		99.64
	Montanic acid		99.74			octacosanal		99.64
	ISOTECTORIGENIN, 7-METHYL ETHER		99.73			1-Hexadecylamine		99.63
	2,2,9,9-tetramethyl-undecan-1,10-diol		99.72			3-n-decyl acrylic acid		99.63
	9-hydroperoxy-12,13-dihydroxy-10-octadecenoic acid		99.71			dodecanamide		99.62
	9-pentadecen-1-ol		99.71			12-amino-dodecanoic acid		99.62
	Nivalenol		99.71			13-amino-tridecanoic acid		99.62
	Pro Phe		99.7			6,9-hexadecadienoic acid		99.6
	4,8-dimethyl-dodecanoic acid		99.7			Montanic acid		99.6
	cetylpyridinium		99.7			Tetracosanedioic acid		99.59
	3,7-EPOXYCARYOPHYLLAN-6-ONE		99.69			4,8-dimethyl-dodecanoic acid		99.57
	Lactone of PGF-MUM		99.69			6b,11b,16a,17a,21-Pentahydroxypregna-1,4-diene-3,20-dione 16,17-acetonide		99.57
	ORLISTAT		99.69			9-hexadecen-1-ol		99.56
	ORLISTAT		99.68			N-(2-hydroxyethyl)icosanamide		99.56
	Anandamide (20:5, n-3)		99.68			17-hydroxy-heptadecanoic acid		99.55
	octacosanal		99.68			Isopentadecylic acid		99.54
	Thr His Pro		99.67			Nanoxynol		99.53
	dodecanamide		99.67			Stearaldehyde		99.51
	Fenofibric acid		99.67			Lactone of PGF-MUM		99.51
	Lauric acid		99.66
	(Z)-N-(2-hydroxyethyl)icos-11-enamide		99.64
	3-ketosphingosine		99.61			Total= 39
	Elephantopin		99.6
	CETRIMONIUM		99.6
	PGF2alpha dimethyl amide		99.59
	Anandamide (18:3, n-6)		99.59
	2,6-dimethyl-undecanoic acid		99.58
	benzocaine		99.57
	Glu Val Val		99.54
	2,6-dimethyl-undecanoic acid		99.54
	2-hydroxy-nonadecanoic acid		99.53
	6b,11b,16a,17a,21-Pentahydroxypregna-1,4-diene-3,20-dione 16,17-acetonide		99.53
	22-methyl-tricosanoic acid		99.52
	Total= 53

## Sheet: Sheet1
S1	S2	S3
Terephthalic acid	Terephthalic acid	Terephthalic acid
Phenylmethyl methyl ketone	Phenylmethyl methyl ketone	Phenylmethyl methyl ketone
C16 Sphinganine	C16 Sphinganine	C16 Sphinganine
N-(2-hydroxyethyl)icosanamide	N-(2-hydroxyethyl)icosanamide
22-methyl-tricosanoic acid	22-methyl-tricosanoic acid
Trolamine	Trolamine
	2,2,9,9-tetramethyl-undecan-1,10-diol	2,2,9,9-tetramethyl-undecan-1,10-diol
	octacosanal	octacosanal
	4,8-dimethyl-dodecanoic acid	4,8-dimethyl-dodecanoic acid
3beta,6alpha,7beta-Trihydroxy-5beta-cholan-24-oic Acid		3beta,6alpha,7beta-Trihydroxy-5beta-cholan-24-oic Acid
Isopentadecylic acid		Isopentadecylic acid
	Triacontanedioic acid	4,8-dimethyl-dodecanoic acid
	3-hydroxy-eicosanoic acid	3-n-decyl acrylic acid
	17-hydroxy-heptadecanoic acid	12-amino-dodecanoic acid
		Montanic acid
Nivalenol	1,2-dihexadecanoyl-rac-glycerol	9-hexadecen-1-ol
9-pentadecen-1-ol
1-octadecanoyl-rac-glycerol
Beclomethasone 21-propionate	GITOXIGENIN DIACETATE	PGF2alpha isopropyl ester
cetylpyridinium	Idebenone Metabolite (Benzenehexanoic acid, 2,5-dihydroxy-3,4-dimethoxy-6-methyl-)	6b,11b,16a,17a,21-Pentahydroxypregna-1,4-diene-3,20-dione 16,17-acetonide
	Phytosphingosine	Elephantopin
		Pro Phe
		Pro Leu
