# Supplementary material for: Enterococcus durans with mosquito larvicidal toxicity against Culex quinquefasciatus, elucidated using a Proteomic and Metabolomic approach
Source: Sci Rep. 2020 Mar 16;10:4774. doi: 10.1038/s41598-020-61245-2 (PMC7075886; doi:10.1038/s41598-020-61245-2)
Supplement: Supplementary file 5 — Supplementary datasheet 4. [file 41598_2020_61245_MOESM5_ESM.xlsx]

## Sheet: Protein
Application: Tecan i-control				Tecan i-control , 2.0.10.0
Device: infinite 200				Serial number: 1001004154				Serial number of connected stacker:
Firmware: V_2.11_04/08_InfiniTe (Apr 4 2008/14.37.11)				MAI, V_2.11_04/08_InfiniTe (Apr 4 2008/14.37.11)
Date:	2019-04-06
Time:	2:18:19 PM
System				DESKTOP-PC1
User				DESKTOP-PC1\HP
Plate				Thermo Fisher Scientific-Nunclon 96 Flat Bottom Transparent Polystyrene Catalog No.: 269620/269787/439454/442404/475094 [NUN96ft.pdfx]
Plate-ID (Stacker)
Shaking (Orbital) Duration:				10	s
Shaking (Orbital) Amplitude:				1	mm
Label: MTT
Mode				Absorbance
Measurement Wavelength				568	nm
Bandwidth				9	nm
Number of Flashes				31
Settle Time				12	ms
Part of Plate				B2-G11
Start Time:	4/6/2019 2:18:30 PM
	Temperature: 19.4 °C
<>	2	3	4	5	6	7	8	9	10	11
B	0.9497	1.0516	1.0003	1.0437	0.9015	1.0586	1.0019	1.0545	0.858	0.8484				0.858
C	1.0161	1.0841	1.0273	1.0573	0.9395	1.0764	1.0827	0.9378	0.8561	0.9184				0.8561
D	1.0505	1.0522	1.1293	1.0705	0.9263	1.0833	0.8975	0.9449	0.9064	0.8785				0.9064
E	1.0669	1.0908	0.739	1.0801	0.9878	1.1162	1.0264	0.9684	0.8305	0.8679				0.8305
F	1.092	1.1489	1.0839	1.085	0.9712	1.0304	1.0503	1.1117	0.7853	0.931				0.7853
G	1.0338	1.0431	1.0654	1.0897	0.9579	1.1268	0.9953	0.9941	0.8928	0.8885				0.8928
														0.8484
														0.9184
														0.8785
														0.8679
End Time:	4/6/2019 2:19:30 PM													0.931
														0.8885
														0.871817
Movement				Move Plate Out
			S1	% viability	S2	% viability	S3	% viability
		Control	0.872	100	0.872	100	0.872	100
		1	1.00065	114.753	0.98005	112.391	1.0282	117.913
		0.1	1.0501	120.424	1.00795	115.591	1.01025	115.854
		0.01	1.05135	120.568	1.0048	115.229	0.9212	105.642
		0.001	1.07885	123.721	1.052	120.642	0.9974	114.381
		0.0001	1.12045	128.492	1.0008	114.771	1.081	123.968
		1e-05	1.03845	119.088	1.04235	119.536	0.9947	114.071
			S1	S2	S3
		Control	100	100	100
		1	114.753	112.391	117.913
		0.1	120.424	115.591	115.854
		0.01	120.568	115.229	105.642
		0.001	123.721	120.642	114.381
		0.0001	128.492	114.771	123.968

## Sheet: Metabolite
Application: Tecan i-control						Tecan i-control , 2.0.10.0
Device: infinite 200						Serial number: 1001004154					Serial number of connected stacker:
Firmware: V_2.11_04/08_InfiniTe (Apr 4 2008/14.37.11)						MAI, V_2.11_04/08_InfiniTe (Apr 4 2008/14.37.11)
Date:	2019-04-06
Time:	2:20:26 PM
System						DESKTOP-PC1
User						DESKTOP-PC1\HP
Plate						Thermo Fisher Scientific-Nunclon 96 Flat Bottom Transparent Polystyrene Catalog No.: 269620/269787/439454/442404/475094 [NUN96ft.pdfx]
Plate-ID (Stacker)
Shaking (Orbital) Duration:						10		s
Shaking (Orbital) Amplitude:						1		mm
Label: MTT
Mode						Absorbance
Measurement Wavelength						568		nm
Bandwidth						9		nm
Number of Flashes						31
Settle Time						12		ms
Part of Plate						B2-G11
Start Time:	4/6/2019 2:20:37 PM
	Temperature: 19.4 °C
<>	2	3		4		5		6	7	8	9	10	11
B	0.9359	0.9759		0.733		0.9184		0.8816	0.8966	0.8661	0.9207	0.8555	0.8172			0.8555
C	0.8713	0.9575		0.9212		0.8869		0.8782	0.9156	1.0672	1.0886	0.8808	0.8347			0.8808
D	0.8458	0.9722		0.7444		0.786		0.8115	0.9052	0.8341	0.9522	0.8589	0.8489			0.8589
E	0.967	0.8257		0.9305		0.8981		0.937	0.8749	0.9091	0.9249	0.906	0.9067			0.906
F	1.0373	0.6289		0.9261		0.8824		0.8585	0.8529	0.9095	0.9133	0.9095	1.0095			0.9095
G	0.7873	0.6916		0.9524		0.8691		0.8708	0.8806	0.8065	0.8975	0.9505	0.8775			0.9505
																0.8172
																0.8347
																0.8489
																0.9067
End Time:	4/6/2019 2:21:37 PM															1.0095
																0.8775
																0.887975
Movement						Move Plate Out
		S1	% viability	S2	% viability	S3	% viability
	Control	0.888	100	0.888	100	0.888	100
	1	0.9559	107.646	0.8891	100.124	0.8934	100.608
	0.1	0.9144	102.973	0.8969	101.002	1.0779	121.385
	0.01	0.909	102.365	0.85835	96.661	0.89315	100.58
	0.001	0.89635	100.94	0.90595	102.021	0.917	103.266
	0.0001	0.8331	93.8176	0.8557	96.3626	0.9114	102.635
	1e-05	0.73945	83.2714	0.8757	98.6149	0.852	95.9459
		S1	S2	S3
	Control	100	100	100
	1	107.646	100.124	100.608
	0.1	102.973	101.002	121.385
	0.01	102.365	96.661	100.58
	0.001	100.94	102.021	103.266
	0.0001	93.8176	96.3626	102.635
